# Supplementary material for: Anticancer Activity and Molecular Targets of Piper cernuum Substances in Oral Squamous Cell Carcinoma Models
Source: Biomedicines. 2023 Jul 6;11(7):1914. doi: 10.3390/biomedicines11071914 (PMC10377665; doi:10.3390/biomedicines11071914)
Supplement: Supplementary file 1 [file biomedicines-11-01914-s001.zip]

Archive with 1 entries (1 files):
- biomedicines-2477062-supplementary.pdf
